# Supplementary material for: Toll-Like Receptor 2 Modulates Pulmonary Inflammation and TNF-α Release Mediated by Mycoplasma pneumoniae
Source: Front Cell Infect Microbiol. 2022 Mar 17;12:824027. doi: 10.3389/fcimb.2022.824027 (PMC8968444; doi:10.3389/fcimb.2022.824027)
Supplement: Supplementary file 2 [file Table_1.xlsx]

## Sheet: Sheet1
TLR1mRNA				TLR2mRNA				TLR4mRNA				TLR6mRNA
Non-infection	MPP	RMPP		Non-infection	MPP	RMPP		Non-infection	MPP	RMPP		Non-infection	MPP	RMPP
0.00030065	0.00030919	0.00078342		0.155201	0.15014	0.410987		0.195639	0.189509	0.470562		0.0473625	0.0179957	0.0370121
3.7e-07	0.00283321	0.00053374		0.0663805	0.37047	0.140613		0.118619	0.238451	0.277879		0.0393984	0.0473441	0.0220396
1.31e-06	5.951e-05	0.00256401		0.104479	0.112172	0.172446		0.154274	0.0765099	0.0595164		0.0529042	0.00996592	0.0193744
2.04e-06	4.22e-06	0.00054662		0.0956347	0.191203	0.161831		0.205922	0.219453	0.058511		0.0886955	0.0329374	0.0209399
2.113e-05	1.428e-05	0.00424466		0.0381266	0.124675	0.358263		0.128871	0.12971	0.248942		0.0356311	0.0472052	0.0417558
7.41e-06	2.606e-05	0.00184484		0.14681	0.116276	0.161229		0.202731	0.122874	0.054303		0.09744	0.0341651	0.0114145
7.1e-07	4.68e-05	0.0003236		0.0351461	0.0835353	0.210594		0.119557	0.0925147	0.0850922		0.0312953	0.0249806	0.0231471
8.8e-07	1.58e-06	0.0008228		0.0350081	0.0282638	0.258464		0.0702411	0.0803942	0.221046		0.0218654	0.0131909	0.0208997
7.551e-05	4.42e-05	2.962e-05		0.0432488	0.0990183	0.127666		0.136927	0.216077	0.459573		0.0464675	0.029054	0.102665
5.268e-05	3.363e-05			0.0639559	0.169622			0.18747	0.257059			0.0876143	0.0254047
1.472e-05	1.2e-06			0.0339854	0.0248496			0.0622382	0.0747796			0.0262537	0.022814
4.84e-06	0.00092375			0.12094	0.144342			0.168574	0.21319			0.0698618	0.00970236
	0.00014464				0.134153				0.389736				0.059761
	0.00027007				0.106861				0.138422				0.00886832
	0.00056649				0.129049				0.132179				0.0969917
