# Supplementary material for: Toll-Like Receptor 2 Modulates Pulmonary Inflammation and TNF-α Release Mediated by Mycoplasma pneumoniae
Source: Front Cell Infect Microbiol. 2022 Mar 17;12:824027. doi: 10.3389/fcimb.2022.824027 (PMC8968444; doi:10.3389/fcimb.2022.824027)
Supplement: Supplementary file 3 [file Table_2.xlsx]

## Sheet: Sheet1
standard curve			OD				TNF-α
OD	TNF-α（pg/ml）		Non-infectin	MPP	RMPP		Non-infectin	MPP	RMPP
0.0608	0		0.069	0.077	0.144		4.89885	20.6333	153.396
0.0764	24.58		0.071	0.078	0.153		9.81948	22.8459	171.339
0.0966	61.44		0.083	0.08	0.161		34.0111	27.2712	186.832
0.1366	153.6		0.068	0.085	0.164		3.91908	36.3676	192.732
0.2489	384		0.079	0.095	0.183		25.9472	57.0227	229.511
0.5354	960		0.071	0.098	0.203		10.4095	62.7264	269.433
1.3621	2400		0.069	0.1	0.228		6.47592	66.1155	319.197
3.0881	6000		0.091	0.117	0.234		48.7621	99.7022	329.421
			0.107	0.118	0.254		80.2309	101.669	368.757
			0.115	0.129			96.5554	123.304
			0.092	0.13			51.1223	126.254
			0.109	0.135			83.3778	135.105
				0.151				166.967
				0.157				178.178
				0.204				271.207
