# Supplementary material for: Toll-Like Receptor 2 Modulates Pulmonary Inflammation and TNF-α Release Mediated by Mycoplasma pneumoniae
Source: Front Cell Infect Microbiol. 2022 Mar 17;12:824027. doi: 10.3389/fcimb.2022.824027 (PMC8968444; doi:10.3389/fcimb.2022.824027)
Supplement: Supplementary file 5 [file Table_4.xlsx]

## Sheet: Sheet1
OD										standard curve			TNF-α
	siNC		siTLR2		siNC+MP		siTLR2+MP			TNF-α（pg/ml）	OD		siNC	siTLR-2	siNC+MP	siTLR-2+MP
N1	0.3341	0.3383	0.3105	0.3271	0.4862	0.4628	0.4116	0.4373		0.10735	0		24.3668	22.1525	41.9669	35.5975
N2	0.3483	0.3642	0.2838	0.2993	0.5034	0.4782	0.4032	0.3945		0.21025	7.8		26.9184	18.6847	44.0412	32.3397
N3	0.2932	0.3113	0.3167	0.3054	0.4592	0.4324	0.3892	0.3967		0.23355	15.6		20.0463	21.1662	38.3145	31.5888
										0.39215	31.3
										0.6642	62.5
										1.2308	125
										2.04265	250
										3.51215	500
