# Supplementary material for: Toll-Like Receptor 2 Modulates Pulmonary Inflammation and TNF-α Release Mediated by Mycoplasma pneumoniae
Source: Front Cell Infect Microbiol. 2022 Mar 17;12:824027. doi: 10.3389/fcimb.2022.824027 (PMC8968444; doi:10.3389/fcimb.2022.824027)
Supplement: Supplementary file 6 [file Table_5.xlsx]

## Sheet: Sheet1
	OD					OD					TNF-α（pg/ml）					standard curve
	NC	MP	NBP2	NBP2+MP		NC	MP	NBP2	NBP2+MP		NC	MP	NBP2	NBP2+MP		TNF-α（pg/ml）	OD
N1	0.095	0.125	0.078	0.105	N1	0.099	0.132	0.079	0.106	N1	18.6538	31.3462	10.9615	21.3462		15.6	0.055
N1	0.103	0.139	0.08	0.107	N2	0.094	0.128	0.077	0.11	N2	16.7308	29.8077	10.1923	22.8846		31.2	0.107
N2	0.092	0.124	0.069	0.097	N3	0.096	0.104	0.099	0.083	N3	17.5	20.5769	18.6538	12.5		62.5	0.224
N2	0.096	0.132	0.085	0.123	N4	0.095	0.103	0.081	0.084	N4	17.1154	20.1923	11.7308	12.8846		125	0.39
N3	0.089	0.103	0.095	0.083	N5	0.09	0.118	0.107	0.115	N5	15.1923	25.9615	21.7308	24.8077		250	0.74
N3	0.103	0.105	0.103	0.083	N6	0.095	0.107	0.101	0.115	N6	17.1154	21.7308	19.4231	24.8077		500	1.409
N4	0.093	0.116	0.086	0.08												1000	2.656
N4	0.087	0.12	0.076	0.086
N5	0.097	0.109	0.105	0.109
N5	0.093	0.127	0.109	0.121
N6	0.096	0.098	0.1	0.117
N6	0.094	0.116	0.102	0.113
	OD					OD					TNF-α（pg/ml）					standard curve
	NC	MP	PDTC	PDTC+MP		NC	MP	PDTC	PDTC+MP		NC	MP	PDTC	PDTC+MP		TNF-α（pg/ml）	OD
N1	0.071	0.096	0.095	0.09	N1	0.072	0.096	0.091	0.091	N1	8.26923	17.5	15.5769	15.5769		15.6	0.055
N1	0.073	0.104	0.087	0.092	N2	0.074	0.104	0.082	0.091	N2	9.03846	20.5769	12.1154	15.5769		31.2	0.107
N2	0.072	0.112	0.084	0.091	N3	0.077	0.1	0.081	0.102	N3	10.1923	19.0385	11.7308	19.8077		62.5	0.224
N2	0.076	0.096	0.08	0.091	N4	0.074	0.105	0.081	0.091	N4	9.03846	20.9615	11.7308	15.5769		125	0.39
N3	0.074	0.11	0.079	0.105	N5	0.086	0.102	0.085	0.091	N5	13.6538	19.8077	13.2692	15.5769		250	0.74
N3	0.08	0.09	0.083	0.099												500	1.409
N4	0.069	0.102	0.085	0.089												1000	2.656
N4	0.079	0.108	0.077	0.093
N5	0.079	0.098	0.079	0.086
N5	0.093	0.106	0.091	0.096
