# Supplementary material for: Toll-Like Receptor 2 Modulates Pulmonary Inflammation and TNF-α Release Mediated by Mycoplasma pneumoniae
Source: Front Cell Infect Microbiol. 2022 Mar 17;12:824027. doi: 10.3389/fcimb.2022.824027 (PMC8968444; doi:10.3389/fcimb.2022.824027)
Supplement: Supplementary file 7 [file Table_6.xlsx]

## Sheet: Sheet1
group	Sex	Age（years）	length of stay	feverdays	Hydrothorax	Atelectasis	WBC	N％	CRP	PLT(10^9/L)	LDH
0	1	3.08	6	7	0	0	3.36	24.4	8	194	545
0	1	3.5	7	1	0	0	11.65	71.8	8	205	248
0	1	1.92	9	5	0	0	9.18	66.3	42	220	751
0	1	3.5	7	12	0	0	4.17	37.6	8	251	251
0	1	4.17	8	6	0	0	3.98	70.9	17	140	491
0	1	9.17	3	8	0	0	8.45	68.6	32	208	221
0	1	1.08	14	2	0	0	23.91	49.9	15	313	253
0	2	3.67	9	0	0	0	7.48	48.1		262	459
0	2	3.75	6	20	0	0	5.64	52	8	173	696
0	1	5	6	0	0	0	12.35	58.9	8	265	455
0	2	7.42	5	2	0	0	12.4	76.8		304	500
0	1	1	7	0	0	0	6.46	25.5	8	355	323
0	1	9.75	7	2	0	0	24.39	87.5	29	362	354
0	2	4	6	4	0	0	4.87	52.4	8	151	362
0	1	8	7	5	0	0	3.52	46.9	28	145	277
1	1	7.75	9	7	1	0	3.52	47.4	8	154	568
1	1	1.33	9	7	0	0	5.72	32.3	8	268	373
1	1	7.75	11	8	0	0	8.1	64.6	8	323
1	2	5.08	6	7	0	1	4.38	64.3	14	146	480
1	2	5.75	6	14	0	1	9.09	64.1	21.4	241	504
1	1	6.33	9	9	1	1	7.01	40.1	8	447	361
1	2	6.58	17	12	1	0	12.58	78.3	113	226	633
1	1	3.33	11	7	1	1	5.54	49.3	8	339	950
1	1	4.25	2	1	1	1	12.2	37.7	8	867	402
